# Supplementary material for: Glaucoma Detection Using Support Vector Machine Method Based on Spectralis OCT
Source: Diagnostics (Basel). 2022 Feb 3;12(2):391. doi: 10.3390/diagnostics12020391 (PMC8871188; doi:10.3390/diagnostics12020391)
Supplement: Supplementary file 1 [file diagnostics-12-00391-s001.zip]

Archive with 1 entries (1 files):
- diagnostics-1528397-supplementary.pdf
